# Supplementary material for: TbNb6Sn6: the first ternary compound from the rare earth–niobium–tin system
Source: Acta Crystallogr Sect E Struct Rep Online. 2010 Nov 17;66(Pt 12):i82. doi: 10.1107/S1600536810045964 (PMC3011672; doi:10.1107/S1600536810045964)
Supplement: Supplementary file 1 [file e-66-00i82-sup1.cif]

##############################################################################
###                                                                        ###
###        Electronic paper (Acta Crystallographica Section E)             ###
###                                                                        ###
##############################################################################
#                                                                            #
# This CIF contains the data in a paper accepted for publication in Acta     #
# Crystallographica Section E. It conforms to the requirements of Notes      #
# for Authors for Section E, and has been peer reviewed under the auspices   #
# of the IUCr Commission on Journals.                                        #
#                                                                            #
# Full details of the Crystallographic Information File format               #
# are given in the paper "The Crystallographic Information File (CIF):       #
# a New Standard Archive File for Crystallography" by S. R. Hall, F. H.      #
# Allen and I. D. Brown [Acta Cryst. (1991), A47, 655-685].                  #
#                                                                            #
# The current version of the core CIF dictionary is obtainable from          #
# ftp://ftp.iucr.org/pub/cif_core.dic. The current version number is 2.4.    #
#                                                                            #
# Software is freely available for graphical display of the structure(s) in  #
# this CIF.  For information consult the CIF home page http://www.iucr.org/  #
# cif/home.html                                                              #
#                                                                            #
# This file may be used for bona fide research purposes within the           #
# scientific community so long as proper attribution is given to the journal # 
# article from which it was obtained.                                        #
#                                                                            #
##############################################################################
                                             
data_I
_audit_creation_method     SHELXL-97
_chemical_name_systematic
;
terbium hexaniobium hexatin
;
_chemical_name_common     ?
_chemical_formula_moiety     'Nb6 Sn6 Tb'
_chemical_formula_sum     'Nb6 Sn6 Tb'
_chemical_formula_iupac     'Tb Nb6 Sn6'
_chemical_formula_weight     1428.52
_chemical_melting_point     ?
_symmetry_cell_setting     hexagonal
_symmetry_space_group_name_H-M     'P 6/m m m'
_symmetry_space_group_name_Hall     '-P 6 2'
loop_
    _symmetry_equiv_pos_as_xyz
    'x, y, z'
    '-y, x-y, z'
    '-x+y, -x, z'
    '-x, -y, z'
    'y, -x+y, z'
    'x-y, x, z'
    'y, x, -z'
    'x-y, -y, -z'
    '-x, -x+y, -z'
    '-y, -x, -z'
    '-x+y, y, -z'
    'x, x-y, -z'
    '-x, -y, -z'
    'y, -x+y, -z'
    'x-y, x, -z'
    'x, y, -z'
    '-y, x-y, -z'
    '-x+y, -x, -z'
    '-y, -x, z'
    '-x+y, y, z'
    'x, x-y, z'
    'y, x, z'
    'x-y, -y, z'
    '-x, -x+y, z'
_cell_length_a     5.76500(10)
_cell_length_b     5.76500(10)
_cell_length_c     9.5387(4)
_cell_angle_alpha     90.00
_cell_angle_beta     90.00
_cell_angle_gamma     120.00
_cell_volume     274.548(13)
_cell_formula_units_Z     1
_cell_measurement_reflns_used     181
_cell_measurement_theta_min     4.08
_cell_measurement_theta_max     29.98
_cell_measurement_temperature     293(2)
_exptl_crystal_description     'hexagonal plate'
_exptl_crystal_colour     'metallic gray'
_exptl_crystal_size_max     0.05
_exptl_crystal_size_mid     0.02
_exptl_crystal_size_min     0.004
_exptl_crystal_density_diffrn     8.640
_exptl_crystal_density_meas     ?
_exptl_crystal_density_method     'not measured'
_exptl_crystal_F_000     611
_exptl_absorpt_coefficient_mu     25.657
_exptl_absorpt_correction_type     multi-scan
_exptl_absorpt_process_details     '(CrysAlis RED, Oxford Diffraction, 2008)'
_exptl_absorpt_correction_T_min     0.59168
_exptl_absorpt_correction_T_max     1.0000
_exptl_special_details
;
;
_diffrn_ambient_temperature     293(2)
_diffrn_radiation_type     MoK\a
_diffrn_radiation_wavelength     0.71073
_diffrn_radiation_source     'Enhance (Mo) X-ray Source'
_diffrn_radiation_monochromator     'graphite'
_diffrn_measurement_device
                 'Oxford Diffraction Xcalibur3 diffractometer with CCD detector'
_diffrn_measurement_method     '\w and \p scans'
_diffrn_detector_area_resol_mean     16.0238
_diffrn_reflns_number     2493
_diffrn_reflns_av_R_equivalents     0.0273
_diffrn_reflns_av_sigmaI/netI     0.0110
_diffrn_reflns_theta_min     4.08
_diffrn_reflns_theta_max     29.98
_diffrn_reflns_theta_full     29.98
_diffrn_measured_fraction_theta_max     0.995
_diffrn_measured_fraction_theta_full     0.995
_diffrn_reflns_limit_h_min     -8
_diffrn_reflns_limit_h_max     7
_diffrn_reflns_limit_k_min     -5
_diffrn_reflns_limit_k_max     8
_diffrn_reflns_limit_l_min     -13
_diffrn_reflns_limit_l_max     13
_refine_special_details
;
Refinement of <i>F</i>^2^ against ALL reflections. The weighted <i>R</i>-factor
<i>wR</i> and goodness of fit <i>S</i> are based on <i>F</i>^2^, conventional
<i>R</i>-factors <i>R</i> are based on <i>F</i>, with <i>F</i> set to zero for
negative <i>F</i>^2^. The threshold expression of <i>F</i>^2^ >
\s(<i>F</i>^2^) is used only for calculating <i>R</i>-factors(gt) <i>etc</i>.
and is not relevant to the choice of reflections for refinement.
<i>R</i>-factors based on <i>F</i>^2^ are statistically about twice as large
as those based on <i>F</i>, and <i>R</i>- factors based on ALL data will be
even larger.
;
_reflns_number_total     208
_reflns_number_gt     181
_reflns_threshold_expression     I>2sigma(I)
_refine_ls_structure_factor_coef     Fsqd
_refine_ls_matrix_type     full
_refine_ls_R_factor_all     0.0192
_refine_ls_R_factor_gt     0.0174
_refine_ls_wR_factor_gt     0.0372
_refine_ls_wR_factor_ref     0.0375
_refine_ls_goodness_of_fit_ref     1.292
_refine_ls_restrained_S_all     1.292
_refine_ls_number_reflns     208
_refine_ls_number_parameters     15
_refine_ls_number_restraints     0
_refine_ls_weighting_scheme     calc
_refine_ls_weighting_details
         'calc w=1/[\s^2^(Fo^2^)+(0.0113P)^2^+2.3749P] where P=(Fo^2^+2Fc^2^)/3'
_atom_sites_solution_primary     direct
_atom_sites_solution_secondary     difmap
_refine_ls_shift/su_max     0.000
_refine_ls_shift/su_mean     0.000
_refine_diff_density_max     1.676
_refine_diff_density_min     -2.354
_refine_ls_extinction_method     'SHELXL97 (Sheldrick, 2008)'
_refine_ls_extinction_coef     0.0333(12)
_refine_ls_extinction_expression
                                  'Fc^*^=kFc[1+0.001xFc^2^\l^3^/sin(2\q)]^-1/4^'
loop_
    _atom_type_symbol
    _atom_type_description
    _atom_type_scat_dispersion_real
    _atom_type_scat_dispersion_imag
    _atom_type_scat_source
    'Zn' 'Zn' 0.2839 1.4301
                         'International Tables Vol C Tables 4.2.6.8 and 6.1.1.4'
    'Sn' 'Sn' -0.6537 1.4246
                         'International Tables Vol C Tables 4.2.6.8 and 6.1.1.4'
    'Tb' 'Tb' -0.1723 4.1537
                         'International Tables Vol C Tables 4.2.6.8 and 6.1.1.4'
    'Nb' 'Nb' -2.0727 0.6215
                         'International Tables Vol C Tables 4.2.6.8 and 6.1.1.4'
_computing_data_collection     'CrysAlis CCD (Oxford Diffraction, 2008)'
_computing_cell_refinement     'CrysAlis CCD (Oxford Diffraction, 2008)'
_computing_data_reduction     'CrysAlis RED (Oxford Diffraction, 2008)'
_computing_structure_solution     'SHELXS97 (Sheldrick, 2008)'
_computing_structure_refinement     'SHELXL97 (Sheldrick, 2008)'
_computing_molecular_graphics     'DIAMOND (Brandenburg, 2006)'
_computing_publication_material     'publCIF (Westrip, 2010)'
loop_
    _atom_site_type_symbol
    _atom_site_label
    _atom_site_fract_x
    _atom_site_fract_y
    _atom_site_fract_z
    _atom_site_U_iso_or_equiv
    _atom_site_adp_type
    _atom_site_calc_flag
    _atom_site_refinement_flags
    _atom_site_occupancy
    _atom_site_disorder_assembly
    _atom_site_disorder_group
    Tb Tb1 0.0000 0.0000 0.0000 0.0101(3) Uani d S 1 . .
    Sn Sn2 0.3333 0.6667 0.5000 0.0074(2) Uani d S 1 . .
    Sn Sn3 0.3333 0.6667 0.0000 0.0066(2) Uani d S 1 . .
    Sn Sn4 0.0000 0.0000 0.33003(11) 0.0091(2) Uani d S 1 . .
    Nb Nb5 0.0000 0.5000 0.24932(6) 0.0053(2) Uani d S 1 . .
loop_
    _atom_site_aniso_label
    _atom_site_aniso_U_11
    _atom_site_aniso_U_22
    _atom_site_aniso_U_33
    _atom_site_aniso_U_12
    _atom_site_aniso_U_13
    _atom_site_aniso_U_23
    Tb1 0.0082(3) 0.0082(3) 0.0140(5) 0.00408(16) 0.000 0.000
    Sn2 0.0084(3) 0.0084(3) 0.0054(4) 0.00421(14) 0.000 0.000
    Sn3 0.0070(3) 0.0070(3) 0.0058(4) 0.00349(14) 0.000 0.000
    Sn4 0.0063(3) 0.0063(3) 0.0148(5) 0.00314(15) 0.000 0.000
    Nb5 0.0047(3) 0.0050(3) 0.0060(3) 0.00235(17) 0.000 0.000
_geom_special_details
;
All e.s.d.'s (except the e.s.d. in the dihedral angle between two l.s. planes)
are estimated using the full covariance matrix. The cell e.s.d.'s are taken
into account individually in the estimation of e.s.d.'s in distances, angles
and torsion angles; correlations between e.s.d.'s in cell parameters are only
used when they are defined by crystal symmetry. An approximate (isotropic)
treatment of cell e.s.d.'s is used for estimating e.s.d.'s involving l.s.
planes.
;
loop_
    _geom_bond_atom_site_label_1
    _geom_bond_atom_site_label_2
    _geom_bond_site_symmetry_2
    _geom_bond_distance
    _geom_bond_publ_flag
    Tb1 Sn4 . 3.1481(10) ?
    Tb1 Sn4 13 3.1481(10) ?
    Tb1 Sn3 13_665 3.3284 ?
    Tb1 Sn3 1_445 3.3284 ?
    Tb1 Sn3 13 3.3284 ?
    Tb1 Sn3 . 3.3284 ?
    Tb1 Sn3 13_565 3.3285 ?
    Tb1 Sn3 1_545 3.3285 ?
    Sn2 Nb5 . 2.9133(5) ?
    Sn2 Nb5 15_666 2.9133(5) ?
    Sn2 Nb5 13_566 2.9133(5) ?
    Sn2 Nb5 3_565 2.9133(5) ?
    Sn2 Nb5 2_665 2.9133(5) ?
    Sn2 Nb5 14_556 2.9133(5) ?
    Sn3 Nb5 3_565 2.9027(5) ?
    Sn3 Nb5 13_565 2.9027(5) ?
    Sn3 Nb5 15_665 2.9027(5) ?
    Sn3 Nb5 14 2.9027(5) ?
    Sn3 Nb5 2_665 2.9027(5) ?
    Sn3 Nb5 . 2.9027(5) ?
    Sn3 Tb1 1_565 3.3284 ?
    Sn3 Tb1 1_665 3.3284 ?
    Sn4 Nb5 . 2.9835(3) ?
    Sn4 Nb5 2 2.9835(3) ?
    Sn4 Nb5 2_665 2.9835(3) ?
    Sn4 Nb5 3_455 2.9835(3) ?
    Sn4 Nb5 1_545 2.9835(3) ?
    Sn4 Nb5 3 2.9835(3) ?
    Sn4 Sn4 13_556 3.243(2) ?
    Nb5 Nb5 3_565 2.8825 ?
    Nb5 Nb5 3_455 2.8825 ?
    Nb5 Nb5 2_665 2.8825 ?
    Nb5 Nb5 2_565 2.8825 ?
    Nb5 Sn3 13_565 2.9027(5) ?
    Nb5 Sn2 13_566 2.9133(5) ?
    Nb5 Sn4 1_565 2.9835(3) ?
loop_
    _geom_angle_atom_site_label_1
    _geom_angle_atom_site_label_2
    _geom_angle_atom_site_label_3
    _geom_angle_site_symmetry_1
    _geom_angle_site_symmetry_3
    _geom_angle
    _geom_angle_publ_flag
    Sn4 Tb1 Sn4 . 13 180.0 ?
    Sn4 Tb1 Sn3 . 13_665 90.0 ?
    Sn4 Tb1 Sn3 13 13_665 90.0 ?
    Sn4 Tb1 Sn3 . 1_445 90.0 ?
    Sn4 Tb1 Sn3 13 1_445 90.0 ?
    Sn3 Tb1 Sn3 13_665 1_445 180.0 ?
    Sn4 Tb1 Sn3 . 13 90.0 ?
    Sn4 Tb1 Sn3 13 13 90.0 ?
    Sn3 Tb1 Sn3 13_665 13 120.0 ?
    Sn3 Tb1 Sn3 1_445 13 60.0 ?
    Sn4 Tb1 Sn3 . . 90.0 ?
    Sn4 Tb1 Sn3 13 . 90.0 ?
    Sn3 Tb1 Sn3 13_665 . 60.0 ?
    Sn3 Tb1 Sn3 1_445 . 120.0 ?
    Sn3 Tb1 Sn3 13 . 180.0 ?
    Sn4 Tb1 Sn3 . 13_565 90.0 ?
    Sn4 Tb1 Sn3 13 13_565 90.0 ?
    Sn3 Tb1 Sn3 13_665 13_565 120.0 ?
    Sn3 Tb1 Sn3 1_445 13_565 60.0 ?
    Sn3 Tb1 Sn3 13 13_565 120.0 ?
    Sn3 Tb1 Sn3 . 13_565 60.0 ?
    Sn4 Tb1 Sn3 . 1_545 90.0 ?
    Sn4 Tb1 Sn3 13 1_545 90.0 ?
    Sn3 Tb1 Sn3 13_665 1_545 60.0 ?
    Sn3 Tb1 Sn3 1_445 1_545 120.0 ?
    Sn3 Tb1 Sn3 13 1_545 60.0 ?
    Sn3 Tb1 Sn3 . 1_545 120.0 ?
    Sn3 Tb1 Sn3 13_565 1_545 180.0 ?
    Nb5 Sn2 Nb5 . 15_666 146.807(6) ?
    Nb5 Sn2 Nb5 . 13_566 110.325(14) ?
    Nb5 Sn2 Nb5 15_666 13_566 59.302(11) ?
    Nb5 Sn2 Nb5 . 3_565 59.302(11) ?
    Nb5 Sn2 Nb5 15_666 3_565 110.325(14) ?
    Nb5 Sn2 Nb5 13_566 3_565 146.808(6) ?
    Nb5 Sn2 Nb5 . 2_665 59.302(11) ?
    Nb5 Sn2 Nb5 15_666 2_665 146.808(6) ?
    Nb5 Sn2 Nb5 13_566 2_665 146.808(6) ?
    Nb5 Sn2 Nb5 3_565 2_665 59.302(11) ?
    Nb5 Sn2 Nb5 . 14_556 146.807(6) ?
    Nb5 Sn2 Nb5 15_666 14_556 59.302(11) ?
    Nb5 Sn2 Nb5 13_566 14_556 59.302(11) ?
    Nb5 Sn2 Nb5 3_565 14_556 146.808(6) ?
    Nb5 Sn2 Nb5 2_665 14_556 110.325(14) ?
    Nb5 Sn3 Nb5 3_565 13_565 146.683(6) ?
    Nb5 Sn3 Nb5 3_565 15_665 110.033(14) ?
    Nb5 Sn3 Nb5 13_565 15_665 59.541(11) ?
    Nb5 Sn3 Nb5 3_565 14 146.683(6) ?
    Nb5 Sn3 Nb5 13_565 14 59.541(12) ?
    Nb5 Sn3 Nb5 15_665 14 59.541(11) ?
    Nb5 Sn3 Nb5 3_565 2_665 59.541(11) ?
    Nb5 Sn3 Nb5 13_565 2_665 146.683(6) ?
    Nb5 Sn3 Nb5 15_665 2_665 146.683(6) ?
    Nb5 Sn3 Nb5 14 2_665 110.033(14) ?
    Nb5 Sn3 Nb5 3_565 . 59.541(12) ?
    Nb5 Sn3 Nb5 13_565 . 110.033(14) ?
    Nb5 Sn3 Nb5 15_665 . 146.683(6) ?
    Nb5 Sn3 Nb5 14 . 146.683(6) ?
    Nb5 Sn3 Nb5 2_665 . 59.541(11) ?
    Nb5 Sn3 Tb1 3_565 1_565 73.341(3) ?
    Nb5 Sn3 Tb1 13_565 1_565 73.341(3) ?
    Nb5 Sn3 Tb1 15_665 1_565 73.341(3) ?
    Nb5 Sn3 Tb1 14 1_565 124.984(7) ?
    Nb5 Sn3 Tb1 2_665 1_565 124.984(7) ?
    Nb5 Sn3 Tb1 . 1_565 73.341(3) ?
    Nb5 Sn3 Tb1 3_565 1_665 73.341(3) ?
    Nb5 Sn3 Tb1 13_565 1_665 124.984(7) ?
    Nb5 Sn3 Tb1 15_665 1_665 73.341(3) ?
    Nb5 Sn3 Tb1 14 1_665 73.341(3) ?
    Nb5 Sn3 Tb1 2_665 1_665 73.341(3) ?
    Nb5 Sn3 Tb1 . 1_665 124.983(7) ?
    Tb1 Sn3 Tb1 1_565 1_665 120.0 ?
    Nb5 Sn3 Tb1 3_565 . 124.984(7) ?
    Nb5 Sn3 Tb1 13_565 . 73.341(3) ?
    Nb5 Sn3 Tb1 15_665 . 124.983(7) ?
    Nb5 Sn3 Tb1 14 . 73.341(3) ?
    Nb5 Sn3 Tb1 2_665 . 73.341(3) ?
    Nb5 Sn3 Tb1 . . 73.341(3) ?
    Tb1 Sn3 Tb1 1_565 . 120.0 ?
    Tb1 Sn3 Tb1 1_665 . 120.0 ?
    Nb5 Sn4 Nb5 . 2 113.586(17) ?
    Nb5 Sn4 Nb5 . 2_665 57.772(6) ?
    Nb5 Sn4 Nb5 2 2_665 150.09(4) ?
    Nb5 Sn4 Nb5 . 3_455 57.772(6) ?
    Nb5 Sn4 Nb5 2 3_455 57.772(6) ?
    Nb5 Sn4 Nb5 2_665 3_455 113.586(17) ?
    Nb5 Sn4 Nb5 . 1_545 150.09(4) ?
    Nb5 Sn4 Nb5 2 1_545 57.772(6) ?
    Nb5 Sn4 Nb5 2_665 1_545 113.586(17) ?
    Nb5 Sn4 Nb5 3_455 1_545 113.586(17) ?
    Nb5 Sn4 Nb5 . 3 113.586(17) ?
    Nb5 Sn4 Nb5 2 3 113.586(17) ?
    Nb5 Sn4 Nb5 2_665 3 57.772(6) ?
    Nb5 Sn4 Nb5 3_455 3 150.09(4) ?
    Nb5 Sn4 Nb5 1_545 3 57.772(6) ?
    Nb5 Sn4 Tb1 . . 75.05(2) ?
    Nb5 Sn4 Tb1 2 . 75.05(2) ?
    Nb5 Sn4 Tb1 2_665 . 75.05(2) ?
    Nb5 Sn4 Tb1 3_455 . 75.05(2) ?
    Nb5 Sn4 Tb1 1_545 . 75.05(2) ?
    Nb5 Sn4 Tb1 3 . 75.05(2) ?
    Nb5 Sn4 Sn4 . 13_556 104.95(2) ?
    Nb5 Sn4 Sn4 2 13_556 104.95(2) ?
    Nb5 Sn4 Sn4 2_665 13_556 104.95(2) ?
    Nb5 Sn4 Sn4 3_455 13_556 104.95(2) ?
    Nb5 Sn4 Sn4 1_545 13_556 104.95(2) ?
    Nb5 Sn4 Sn4 3 13_556 104.95(2) ?
    Tb1 Sn4 Sn4 . 13_556 180.0 ?
    Nb5 Nb5 Nb5 3_565 3_455 180.0 ?
    Nb5 Nb5 Nb5 3_565 2_665 60.0 ?
    Nb5 Nb5 Nb5 3_455 2_665 120.0 ?
    Nb5 Nb5 Nb5 3_565 2_565 120.0 ?
    Nb5 Nb5 Nb5 3_455 2_565 60.0 ?
    Nb5 Nb5 Nb5 2_665 2_565 180.0 ?
    Nb5 Nb5 Sn3 3_565 . 60.229(6) ?
    Nb5 Nb5 Sn3 3_455 . 119.770(6) ?
    Nb5 Nb5 Sn3 2_665 . 60.229(6) ?
    Nb5 Nb5 Sn3 2_565 . 119.770(6) ?
    Nb5 Nb5 Sn3 3_565 13_565 119.770(6) ?
    Nb5 Nb5 Sn3 3_455 13_565 60.229(6) ?
    Nb5 Nb5 Sn3 2_665 13_565 119.771(6) ?
    Nb5 Nb5 Sn3 2_565 13_565 60.229(6) ?
    Sn3 Nb5 Sn3 . 13_565 69.967(14) ?
    Nb5 Nb5 Sn2 3_565 . 60.349(6) ?
    Nb5 Nb5 Sn2 3_455 . 119.652(6) ?
    Nb5 Nb5 Sn2 2_665 . 60.349(6) ?
    Nb5 Nb5 Sn2 2_565 . 119.652(6) ?
    Sn3 Nb5 Sn2 13_565 . 179.854(14) ?
    Nb5 Nb5 Sn2 3_565 13_566 119.651(6) ?
    Nb5 Nb5 Sn2 3_455 13_566 60.349(6) ?
    Nb5 Nb5 Sn2 2_665 13_566 119.652(6) ?
    Nb5 Nb5 Sn2 2_565 13_566 60.349(6) ?
    Sn3 Nb5 Sn2 . 13_566 179.855(14) ?
    Sn3 Nb5 Sn2 13_565 13_566 110.179(2) ?
    Sn2 Nb5 Sn2 . 13_566 69.676(14) ?
    Nb5 Nb5 Sn4 3_565 . 118.886(3) ?
    Nb5 Nb5 Sn4 3_455 . 61.114(3) ?
    Nb5 Nb5 Sn4 2_665 . 61.114(3) ?
    Nb5 Nb5 Sn4 2_565 . 118.886(3) ?
    Sn3 Nb5 Sn4 . . 102.205(16) ?
    Sn3 Nb5 Sn4 13_565 . 102.205(17) ?
    Sn2 Nb5 Sn4 . . 77.773(17) ?
    Sn2 Nb5 Sn4 13_566 . 77.773(17) ?
    Nb5 Nb5 Sn4 3_565 1_565 61.114(3) ?
    Nb5 Nb5 Sn4 3_455 1_565 118.886(3) ?
    Nb5 Nb5 Sn4 2_665 1_565 118.886(3) ?
    Nb5 Nb5 Sn4 2_565 1_565 61.114(3) ?
    Sn3 Nb5 Sn4 . 1_565 102.205(17) ?
    Sn3 Nb5 Sn4 13_565 1_565 102.205(16) ?
    Sn2 Nb5 Sn4 . 1_565 77.773(17) ?
    Sn2 Nb5 Sn4 13_566 1_565 77.772(17) ?
    Sn4 Nb5 Sn4 . 1_565 150.09(4) ?
data_global
_journal_date_recd_electronic     2010-10-26
_journal_date_accepted     2010-11-08
_journal_name_full     'Acta Crystallographica, Section E'
_journal_year     2010
_journal_volume     66
_journal_issue     12
_journal_page_first     i82
_journal_page_last     i82
_journal_paper_category     QI
_journal_coeditor_code     HB5709
_publ_contact_author_name     'Igor Oshchapovsky'
_publ_contact_author_address
;
Kyryla and Mefodiya str., 6, 79005, Lviv, Ukraine
;
_publ_contact_author_email     'romaniuk@ua.fm'
_publ_contact_author_fax     ?
_publ_contact_author_phone     '+380322394506'
_publ_section_title
;
TbNb~6~Sn~6~: the first ternary compound from the rare earth--niobium--tin
system
;
loop_
    _publ_author_name
    _publ_author_footnote
    _publ_author_address
    'Oshchapovsky, Igor' .
;
Department of Inorganic Chemistry
Ivan Franko Lviv National University
Kyryla and Mefodiya str. 6, 79005 Lviv, Ukraine
;
    'Pavlyuk, Volodymyr'
;
Also at Institute of Chemistry, Environment Protection and Biotechnology,
Jan Dlugosz University,
al. Armii Krajowej 13/15,
42-200 Czestochowa,
Poland.
;
;
Department of Inorganic Chemistry
Ivan Franko Lviv National University
Kyryla and Mefodiya str. 6, 79005 Lviv, Ukraine
;
    'F\"assler, Thomas F.' .
;
Department Chemie,
Technische Universit\"at M\"unchen,
Lichtenbergstr. 4
85747 Garching, Germany
;
    'Hlukhyy, Viktor' .
;
Inorganic Chemistry Department,
Technical University of Munich
Lichtenbergstra\be 4, 85747 Garching, Germany
;
