# Supplementary material for: TbNb6Sn6: the first ternary compound from the rare earth–niobium–tin system
Source: Acta Crystallogr Sect E Struct Rep Online. 2010 Nov 17;66(Pt 12):i82. doi: 10.1107/S1600536810045964 (PMC3011672; doi:10.1107/S1600536810045964)
Supplement: Supplementary file 2 [file e-66-00i82-Isup2.hkl]

# 
# h,k,l, Fc-squared, Fo-squared, sigma(Fo-squared) and status flag 
# 
data_I
_shelx_title ' 191 in P6/mmm' 
_shelx_refln_list_code          4 
_shelx_F_calc_maximum      355.59 
_exptl_crystal_F_000       611.00 
_reflns_d_resolution_high  0.7111 
 
loop_ 
 _symmetry_equiv_pos_as_xyz 
 'x, y, z' 
 '-y, x-y, z' 
 '-x+y, -x, z' 
 '-x, -y, z' 
 'y, -x+y, z' 
 'x-y, x, z' 
 'y, x, -z' 
 'x-y, -y, -z' 
 '-x, -x+y, -z' 
 '-y, -x, -z' 
 '-x+y, y, -z' 
 'x, x-y, -z' 
 '-x, -y, -z' 
 'y, -x+y, -z' 
 'x-y, x, -z' 
 'x, y, -z' 
 '-y, x-y, -z' 
 '-x+y, -x, -z' 
 '-y, -x, z' 
 '-x+y, y, z' 
 'x, x-y, z' 
 'y, x, z' 
 'x-y, -y, z' 
 '-x, -x+y, z' 
 
_cell_length_a     5.7650 
_cell_length_b     5.7650 
_cell_length_c     9.5387 
_cell_angle_alpha  90.000 
_cell_angle_beta   90.000 
_cell_angle_gamma 120.000 
 
_shelx_F_squared_multiplier     1.000 
 
loop_ 
 _refln_index_h 
 _refln_index_k 
 _refln_index_l 
 _refln_F_squared_calc 
 _refln_F_squared_meas 
 _refln_F_squared_sigma 
 _refln_observed_status 
   0   1   0      121.56      208.89     12.60 o 
  -1   2   0    55456.78    55062.36   1038.24 o 
   0   2   0    53489.00    51524.28    968.56 o 
  -1   3   0       33.62      109.71     24.35 o 
   0   3   0    35993.03    34655.18    233.57 o 
  -2   4   0   126441.30   121198.80   3163.32 o 
  -1   4   0       21.92       65.98      9.66 o 
   0   4   0    26233.24    25865.19    184.20 o 
  -2   5   0       15.44       41.17      9.25 o 
  -1   5   0    19469.13    19438.82     83.31 o 
   0   5   0       13.17       22.32     14.30 o 
  -3   6   0    15176.38    15308.11    133.34 o 
  -2   6   0    17010.92    17302.79    132.69 o 
  -1   6   0       15.20       18.18     11.98 o 
   0   6   0    50291.90    51568.95    460.69 o 
  -3   7   0       12.46       14.02     17.57 o 
  -2   7   0    10193.76    10529.95     85.18 o 
  -1   7   0       12.83       11.89     18.77 o 
   0   7   0        9.47       14.68     28.11 o 
  -4   8   0    36232.41    37085.73    314.14 o 
  -3   8   0       13.41       20.47     21.76 o 
   0   1   1      255.87      347.90      7.31 o 
  -1   2   1      241.19      253.45      9.06 o 
   0   2   1      245.87      263.05      8.26 o 
  -1   3   1      178.61      183.11      5.24 o 
   0   3   1      183.23      167.57      8.97 o 
  -2   4   1      181.83      171.39      7.29 o 
  -1   4   1      126.41      123.98      6.27 o 
   0   4   1      123.82      120.78     10.88 o 
  -2   5   1       95.19       75.45      6.45 o 
  -1   5   1      121.16      103.50      8.11 o 
   0   5   1       73.73       68.90     10.62 o 
  -3   6   1      102.58       69.41     12.05 o 
  -2   6   1       74.13       59.25      9.80 o 
  -1   6   1       57.21       58.11      9.34 o 
   0   6   1       89.07       83.19     14.96 o 
  -3   7   1       44.03       34.42     11.89 o 
  -2   7   1       73.54       71.02     11.45 o 
  -1   7   1       33.43       26.49     12.39 o 
   0   7   1       25.12       16.35     20.67 o 
  -4   8   1       63.38       48.78     23.55 o 
  -3   8   1       25.09       24.43     15.64 o 
   0   0   2      362.88      542.07     17.03 o 
   0   1   2       68.12      162.47     22.93 o 
  -1   2   2    50443.34    50572.55    580.92 o 
   0   2   2    54594.09    52259.37    460.04 o 
  -1   3   2       37.05       44.46      3.73 o 
   0   3   2    33218.49    31812.84    164.04 o 
  -2   4   2       97.64      135.35     11.53 o 
  -1   4   2       20.08       21.03      5.20 o 
   0   4   2    27226.64    26559.54    108.32 o 
  -2   5   2       11.54       13.84      4.39 o 
  -1   5   2    18711.57    18517.19     60.01 o 
   0   5   2        5.86        5.05      7.96 o 
  -3   6   2    15013.47    15191.59    134.78 o 
  -2   6   2    17543.28    17452.71     86.62 o 
  -1   6   2        1.75        6.82      9.03 o 
   0   6   2      145.51      123.81     19.94 o 
  -3   7   2        1.68        8.89     13.93 o 
  -2   7   2    10135.72    10228.54     65.67 o 
  -1   7   2        1.12       10.94     11.78 o 
  -4   8   2      140.14      112.10     25.81 o 
   0   0   3    18127.34    20013.38    471.69 o 
   0   1   3    17397.83    18423.59     56.85 o 
  -1   2   3    14941.46    15081.05     65.93 o 
   0   2   3    13220.34    13138.30     82.16 o 
  -1   3   3    11450.23    11325.49     38.44 o 
   0   3   3    10389.79    10250.46     42.73 o 
  -2   4   3     8536.23     8531.61     51.60 o 
  -1   4   3     8326.48     8389.08     28.83 o 
   0   4   3     6918.68     6862.60     40.81 o 
  -2   5   3     6388.05     6441.41     36.99 o 
  -1   5   3     6142.12     6264.05     35.85 o 
   0   5   3     5077.63     5111.36     42.19 o 
  -3   6   3     4986.27     5023.32     57.58 o 
  -2   6   3     4354.69     4419.74     32.65 o 
  -1   6   3     4140.67     4168.07     32.90 o 
   0   6   3     3621.29     3743.08     67.25 o 
  -3   7   3     3440.16     3491.79     43.61 o 
  -2   7   3     3498.87     3598.52     35.48 o 
  -1   7   3     2900.79     2799.89     33.88 o 
   0   0   4   120571.62   121798.15   2539.43 o 
   0   1   4    12360.35    12523.60     86.13 o 
  -1   2   4    10537.91    10674.89     37.01 o 
   0   2   4    10264.60    10103.52     56.44 o 
  -1   3   4     8312.00     8055.28     38.01 o 
   0   3   4     7399.87     7416.55     56.83 o 
  -2   4   4    58815.81    58990.98    319.52 o 
  -1   4   4     6166.27     6057.09     27.84 o 
   0   4   4     5961.94     6093.73     53.51 o 
  -2   5   4     4775.05     4695.51     32.12 o 
  -1   5   4     4154.05     4256.49     33.60 o 
   0   5   4     3855.88     3692.52     39.75 o 
  -3   6   4     3239.82     3368.71     43.50 o 
  -2   6   4     4219.91     4318.98     33.01 o 
  -1   6   4     3265.86     3087.67     29.94 o 
   0   6   4    25746.42    26309.80    125.66 o 
  -3   7   4     2741.96     2568.48     34.04 o 
  -2   7   4     2196.93     2136.95     29.35 o 
  -1   7   4     2382.58     2121.54     31.95 o 
   0   0   5      105.77       75.80     16.60 o 
   0   1   5       36.31       56.75      7.14 o 
  -1   2   5       33.41       31.53      5.54 o 
   0   2   5       87.01       82.49      5.91 o 
  -1   3   5       26.19       31.51      4.83 o 
   0   3   5       29.99       38.55      8.29 o 
  -2   4   5       72.30       68.88      9.56 o 
  -1   4   5       19.89       19.38      6.02 o 
   0   4   5       49.67       37.03      9.15 o 
  -2   5   5       15.30       19.29      7.51 o 
  -1   5   5       24.74       22.02      7.39 o 
   0   5   5       11.46       14.37     11.14 o 
  -3   6   5       21.69       21.23     13.75 o 
  -2   6   5       29.56       23.86      9.06 o 
  -1   6   5        8.22        7.13      9.72 o 
   0   6   5       39.74       28.22     14.89 o 
  -3   7   5        5.76       16.38     11.98 o 
  -2   7   5       15.71       22.71     11.90 o 
   0   0   6     7253.41     7148.22     88.99 o 
   0   1   6     6733.40     6524.52     67.39 o 
  -1   2   6    64631.15    65011.24    283.01 o 
   0   2   6     9204.98     9279.97     55.71 o 
  -1   3   6     5077.05     5055.52     24.53 o 
   0   3   6    48480.81    48850.39    279.32 o 
  -2   4   6     3735.07     3722.16     47.74 o 
  -1   4   6     4064.66     4086.79     26.74 o 
   0   4   6     5786.72     5788.31     43.97 o 
  -2   5   6     3316.92     3312.18     36.68 o 
  -1   5   6    30868.47    31232.41    155.26 o 
   0   5   6     2770.57     2770.28     47.74 o 
  -3   6   6    25636.97    26993.10    206.07 o 
  -2   6   6     4129.04     4145.11     43.01 o 
  -1   6   6     2393.88     2403.03     36.46 o 
   0   6   6     1402.95     1264.69     36.89 o 
  -3   7   6     2022.00     1937.36     32.75 o 
  -2   7   6    18279.88    18770.02    177.57 o 
   0   0   7      185.02      161.27     23.43 o 
   0   1   7      347.57      363.87     12.65 o 
  -1   2   7      311.87      331.68     11.91 o 
   0   2   7      160.95      129.07     10.56 o 
  -1   3   7      263.77      246.78      8.46 o 
   0   3   7      254.79      251.45     14.81 o 
  -2   4   7      125.85      107.08     11.42 o 
  -1   4   7      206.49      160.49      8.73 o 
   0   4   7       95.40       87.90     12.60 o 
  -2   5   7      163.47      137.26     11.43 o 
  -1   5   7      179.52      140.99     11.33 o 
   0   5   7      130.07       75.50     15.36 o 
  -3   6   7      152.20      101.25     24.59 o 
  -2   6   7       57.63       48.67     13.06 o 
  -1   6   7      103.93       70.96     12.64 o 
   0   0   8    51661.16    52388.06    306.99 o 
   0   1   8     7537.87     7591.61     61.25 o 
  -1   2   8     4223.56     4317.81     56.72 o 
   0   2   8     4131.00     4244.74     43.72 o 
  -1   3   8     5928.60     5961.23     39.67 o 
   0   3   8     3249.40     3278.41     42.14 o 
  -2   4   8    32975.34    33410.76    176.22 o 
  -1   4   8     4846.82     4717.99     35.18 o 
   0   4   8     2988.32     2954.52     45.75 o 
  -2   5   8     4022.03     3992.36     44.81 o 
  -1   5   8     2054.95     2007.93     35.56 o 
   0   5   8     3411.79     3340.58     65.68 o 
  -3   6   8     1674.65     1523.98     49.92 o 
  -2   6   8     2201.41     2074.41     38.39 o 
  -1   6   8     2985.53     2713.65     44.38 o 
   0   0   9     5367.90     5487.48    201.89 o 
   0   1   9     4486.68     4455.47     39.81 o 
  -1   2   9     4114.46     4032.09     60.74 o 
   0   2   9     4676.09     4686.53     46.27 o 
  -1   3   9     3589.68     3542.61     35.28 o 
   0   3   9     3368.83     3402.21     60.28 o 
  -2   4   9     3600.17     3528.50     51.40 o 
  -1   4   9     2939.06     2838.32     36.24 o 
   0   4   9     3145.04     3101.91     50.26 o 
  -2   5   9     2450.32     2387.70     37.44 o 
  -1   5   9     2392.18     2318.68     41.61 o 
   0   5   9     2070.59     1864.48     67.40 o 
  -3   6   9     2057.25     1936.58     59.72 o 
   0   0  10       31.55      121.15     44.79 o 
   0   1  10       16.69       26.44     13.94 o 
  -1   2  10    16467.83    16810.34    141.96 o 
   0   2  10    14297.86    14512.52    105.44 o 
  -1   3  10       17.23       29.53      9.34 o 
   0   3  10    13564.11    13979.41     95.78 o 
  -2   4  10       14.58       68.82     17.73 o 
  -1   4  10       16.84       35.63     11.52 o 
   0   4  10    10300.28    10354.04     94.03 o 
  -2   5  10       12.95       31.34     15.29 o 
  -1   5  10     9673.74     9687.54     91.57 o 
   0   0  11       11.98        2.04     36.72 o 
   0   1  11       11.82       13.85     12.95 o 
  -1   2  11        8.09       -2.08     13.14 o 
   0   2  11        8.45       22.44     15.39 o 
  -1   3  11        8.44       27.04     10.10 o 
   0   3  11        7.14        7.55     15.48 o 
  -2   4  11        8.79        1.80     17.76 o 
  -1   4  11        5.83        5.51     13.75 o 
   0   4  11        9.88        7.09     21.33 o 
   0   0  12    40745.55    39560.79    485.38 o 
   0   1  12      294.24      256.75     23.53 o 
  -1   2  12     7793.35     8036.42     94.58 o 
   0   2  12     7683.30     7773.80    107.86 o 
  -1   3  12      253.46      181.90     13.97 o 
   0   3  12     6617.68     6757.59     87.54 o 
   0   0  13      232.56      268.74     62.26 o 
   0   1  13      108.07       76.16     19.44 o 
  -1   2  13       88.68       79.44     19.02 o 
                                                 
